# Supplementary material for: Immunotherapy of chimeric antigen receptor NK cells: status and its promising future
Source: Front Immunol. 2025 Oct 30;16:1608277. doi: 10.3389/fimmu.2025.1608277 (PMC12611893; doi:10.3389/fimmu.2025.1608277)
Supplement: Supplementary file 1 [file Table3.xlsx]

## Sheet: Table3
Table3. Clinical Trial on CAR NK cells
References	Status	Conditions	Target	Phase	Enrollment
NCT06909474	Recruiting	T-ALL/Lymphoma	Anti-CD5 CAR NK cells	Phase I	15
NCT05563545	Completed	ALL	Anti-CD19 CAR NK cells	Phase I	2
NCT06690827	Recruiting	AML	Anti-CD123 CAR NK cells	Phase I	30
		BPDCN
NCT05247957	Terminated	R/R AML	Anti-NKG2D CAR NK cells	Na	9
NCT06696846	Not_Yet_	R/R T-cell Lymphoma	Anti-CD70 CAR NK cells	Phase I	25
	Recruiting	R/R AML
NCT05652530	Unknown	MM	Anti-BCMA CAR NK cells	Early Phase I	19
NCT04324996	Unknown	COVID-19	Anti-NKG2D CAR NK cells	Phase I/II	90
			Anti-ACE2 CAR NK cells
			Anti-NKG2D-ACE2 CAR NK cells
NCT06045091	Recruiting	MM	Anti-BCMA CAR NK cells	Early Phase I	18
		Plasma Cell Leukemia
NCT04887012	Unknown	B-cell NHL	Anti-CD19 CAR NK cells	Phase I	25
NCT06478459	Recruiting	Pancreatic Cancer Non-resectable	Anti-NKG2D CAR NK cells	Early Phase I	20
NCT05410717	Recruiting	Stage IV Ovarian Cancer	Anti-Claudin6, GPC3, Mesothelin, or AXL CAR NK cells	Phase I	200
		Testis Cancer
		Refractory Endometrial Cancer Recurrent CAR NK
NCT06006403	Recruiting	BPDCN	Anti-CD123 CAR NK cells	Phase I	36
		R/R AML		Phase II
NCT06307054	Recruiting	R/R AML	Anti-CLL-1 CAR NK cells	Phase I	24
NCT05776355	Unknown	Ovarian Cancer	Anti-NKG2D CAR NK cells	Na	18
NCT05734898	Unknown	AML	Anti-NKG2D CAR NK cells	Na	30
NCT06454890	Not_Yet_Recruiting	NSCLC	Anti-Trop2 CAR NK cell	Phase I	50
				Phase II
NCT05574608	Unknown	R/R AML	Anti-CD123 CAR NK cells	Early Phase I	12
NCT06596057	Active_Not_Recruiting	R/R B-cell lymphoma Acute B-lymphoblastic leukemia	Anti-CD19 CAR NK cells	Early Phase I	10
NCT05215015	Unknown	AML	Anti-CD33/CLL1 CAR NK Cells	Early Phase I	18
NCT05410041	Unknown	ALL	Anti-CD19 CAR NK cells	Phase I	15
		CLL
		NHL
NCT05645601	Unknown	Adult R/R B-cell Hematologic Malignancies	Anti-CD19 CAR NK cells	Phase I	12
NCT06572956	Active_Not_Recruiting	Recurrent or unresectable solid tumors	CAR T/CAR NK cells	Early Phase I	10
NCT05213195	Recruiting	Refractory Metastatic Colorectal Cancer	Anti-NKG2D CAR NK cells	Phase I	38
NCT06464679	Recruiting	Autoimmune Diseases	Anti-CD19 CAR NK cells	Phase I	72
NCT04796675	Unknown	ALL	Anti-CD19 CAR NK cells	Phase I	27
		CLL
		NHL
NCT06967038	Recruiting	Primary Sjogren's Syndrome	Anti-CD19 CAR NK cells	Phase I/ II	6
		Lymphoma
NCT05673447	Unknown	DLBCL	Anti-CD19 CAR NK cells	Early Phase I	12
NCT05194709	Unknown	Advanced Solid Tumors	Anti-5T4 CAR NK Cells	Early Phase I	40
NCT04639739	Unknown	NHL	Anti-CD19 CAR NK cells	Early Phase I	9
NCT05472558	Recruiting	B-cell Non Hodgkin Lymphoma	Anti-CD19 CAR NK cells	Phase I	48
NCT06926985	Not_Yet_Recruiting	IgA Nephropathy (IgAN)	Anti-CD19/BCMA CAR NK cells	Early Phase I	36
NCT05739227	Unknown	ALL	Anti-CD19 CAR NK cells	Early Phase I	12
		B-cell Lymphoma
		CLL
NCT03415100	Unknown	Solid Tumours	Anti-NKG2D CAR NK cells	Phase I	30
NCT06707259	Recruiting	B-cell NHL	Anti-CD19 CAR NK cells	Phase I	24
NCT05008575	Unknown	Leukemia, Myeloid, Acute	Anti-CD33 CAR NK cells	Phase I	27
NCT06242249	Not_Yet_Recruiting	R/R MM	Anti-BCMA CAR NK cells	Phase I/II	10
NCT06631040	Not_Yet_Recruiting	ALL in Relapse	Anti-CD19 CAR NK cells	Phase I/II	10
NCT05008536	Unknown	Multiple Myeloma, Refractory	Anti-BCMA CAR NK cells	Early Phase I	27
NCT06010472	Recruiting	SLE	Anti-CD19 CAR NK cells	Early Phase I	36
NCT06464861	Recruiting	PMBCL	Anti-CD19 CAR NK cells	Phase I	52
		MCL
		DLBCL
NCT06421701	Recruiting	Systemic Lupus Erythematosus	Anti-CD19 CAR NK cells	Phase I	10
NCT06827782	Enrolling_By_Invitation	Refractory/recurrent Central Nervous System Lymphoma	Anti-CD19 CAR NK cells	Phase1	42
NCT05570188	Withdrawn	B-cell Lymphoma	Anti-CD19 CAR NK cells	Phase I/II	0
		B-cell Leukemia
NCT03940820	Unknown	Solid Tumor	Anti-ROBO1 CAR NK cells	Phase I/II	20
NCT03692767	Unknown	Refractory B-Cell Lymphoma	Anti-CD22 CAR NK Cells	Early Phase I	9
NCT03690310	Unknown	Refractory B-Cell Lymphoma	Anti-CD19 CAR NK cells	Early Phase I	9
NCT05507593	Unknown	SCLC, Extensive Stage	Anti-DLL3 CAR NK cells	Phase I	18
NCT06856278	Not_Yet_Recruiting	Anaplastic Throid Carcinoma	Anti-NKG2D CAR NK cells	Phase I/II	30
NCT06503497	Recruiting	Pancreatic Cancer Non-resectable	Anti-NKG2D CAR NK cells	Early Phase I	30
NCT06613490	Recruiting	Anti-synthetase Syndrome	Anti-CD19 CAR NK cells	Early Phase I	24
		Rheumatoid Arthritis
NCT06469190	Recruiting	Nephropathy	Anti-CD19 CAR NK cells	Early Phase I	36
NCT06792799	Recruiting	Autoimmune Diseases	Anti-CD19/BCMA CAR NK cells	Early Phase I	72
		Systemic Lupus Erthematosus
		Multi-Drug Resistant Nephrotic Syndrome
NCT06318533	Recruiting	Autoimmune Diseases	Anti-CD19 CAR NK cells	Early Phase I	15
NCT05987696	Not_Yet_Recruiting	AML, Adult	Anti-CD33/CLL1 CAR NK cells	Phase I	102
		Minimal Residual Disease
NCT05845502	Terminated	Advanced Hepatocellular Carcinoma	SZ003 CAR NK cells	Na	8
NCT06201247	Recruiting	R/R AML	Anti-CD123 CAR NK cells	Early Phase I	12
NCT06594211	Not_Yet_Recruiting	MM	Anti-BCMA/GPRC 5D CAR NK cells	Na	18
NCT05686720	Unknown	TNBC	SZ011 CAR NK cells	Early Phase I	12
NCT06464965	Recruiting	Gastric Cancer	Anti-Claudin18.2 CAR NK cells	Phase I	30
		Pancreas Adenocarcinoma
NCT03940833	Unknown	Multiple Myeloma	Anti-BCMA CAR NK cells	Phase I/II	20
NCT02944162	Unknown	AML	Anti-CD33 CAR NK cells	Phase I/II	10
		ANLL
NCT06614270	Recruiting	Systemic Sclerosis	Anti-CD19 CAR NK cells	Na	15
		ANCA Associated Vasculitis
		Idiopathic Inflammatory Myopathy
		Sjogren's Syndrome
		Antiphospholipid Syndrome
NCT06027853	Recruiting	AML, Adult	Anti-CLL1 CAR NK cells	Phase I	24
NCT06337474	Recruiting	Thrombocytopenia Alloimmune	Anti-CD19 CAR NK cells	Early Phase I	9
NCT05856643	Recruiting	Ovarian Epithelial Carcinoma	SZ011 CAR NK cells	Early Phase I	12
NCT03941457	Unknown	Pancreatic Cancer	Anti-ROBO1 CAR NK cells	Phase I/II	9
NCT06066424	Recruiting	Solid Tumors	Anti-TROP2 CAR NK cells	Phase I	54
NCT03824964	Unknown	Refractory B-Cell Lymphoma	Anti-CD19/CD22 CAR NK cells	Early Phase I	10
NCT06379451	Not_Yet_Recruiting	Multiple Myeloma	Anti-NKG2D CAR NK cells	Early Phase I	9
NCT05654038	Unknown	B-Cell Lymphoblastic Leukemia/Lymphoma	Anti-CD19 CAR NK cells	Phase I/II	30
NCT03931720	Unknown	Malignant Tumor	Anti-ROBO1 CAR NK cells	Phase I/II	20
NCT06652243	Recruiting	HCC	SN301A	Early Phase I	12
NCT05922930	Recruiting	Pancreatic Cancer	Anti-TROP2 CAR NK cells	Phase I	51
		Ovarian Cancer		Phase II
		Adenocarcinoma
NCT04847466	Recruiting	Gastroesophageal Junction (GEJ) Cancers	Anti-PD-L1 CAR NK cells	Phase II	55
		Advanced HNSCC
NCT05248048	Unknown	Refractory Metastatic Colorectal Cancer	Anti-NKG2D CAR NK cells	Early Phase I	9
NCT03056339	Completed	B-Lymphoid Malignancies	Anti-CD19 CAR NK cells	Phase I/II	49
		ALL
		CLL
		NHL
NCT02742727	Unknown	AML	Anti-CD7 CAR NK cells	Phase I/II	10
		Precursor T-Cell Lymphoblastic Leukemia-Lymphoma
		T-cell Prolymphocytic Leukemia
		T-cell Large Granular Lymphocytic Leukemia
		Peripheral T-cell Lymphoma, NOS
		Angioimmunoblastic T-cell Lymphoma
		Extranodal NK/T-cell Lymphoma, Nasal Type
		Enteropathy-type Intestinal T-cell Lymphoma
		Hepatosplenic T-cell Lymphoma
NCT04004637	Unknown	T-lymphoblastic Lymphoma	Anti-CD7 CAR NK cells	Phase I	10
		NK/T Cell Lymphoma
		ALL
NCT06358430	Recruiting	Colorectal Cancer	Anti-TROP2 CAR NK cells	Phase I	42
		Minimal Residual Disease
NCT06367673	Recruiting	AML, Adult	Anti-CD33/CLL1 CAR NK cells	Phase I	24
NCT05667155	Recruiting	B-cell NHL	Anti-CD19/CD70 CAR NK cells	Phase I	48
NCT02892695	Unknown	ALL	Anti-CD19 CAR NK cells	Phase I/II	10
		CLL
		FL
		MCL
		B-cell Prolymphocytic Leukemia
		DLCBL
NCT05110742	Recruiting	Hematological Malignancy	Anti-CD5 CAR NK cells	Phase I/II	48
NCT03882840	Recruiting	Anti-cancer Cell Immunotherapy	ITNK cell therapy	Phase I/II	60
		T Cell and NK Cell
NCT06557265	Recruiting	Lupus Nephritis	Anti-CD19 CAR NK cells	Phase I	21
		Glomerulonephritis
NCT05092451	Recruiting	B-Cell Lymphoma	Anti-CD70 CAR NK cells	Phase I	80
		MDS		Phase II
		AML
		MM
		Plasma Cell Leukemia
		HL
		T-cell NHL/ T-cell ALL|
		Myelodysplastic Syndrome /CML
		Blastic Transformation of CML
		Germ Cell Tumors
NCT04623944	Active_Not_Recruiting	R/R AML	Anti-NKG2D CAR NK cells	Phase I	61
		R/R MDS
NCT05842707	Recruiting	R/R B-cell NHL	Anti-CD19/CD70 CAR NK cells	Phase I/II	48
NCT03579927	Withdrawn	CD19 Positive	Anti-CD19 CAR NK cells	Phase I/II	0
		MCL
		R/R DLBCL
		R/R FL
		Refractory B-Cell NHL
NCT04747093	Unknown	R/R B Cell Leukemia/Lymphoma	ITNK cell therapy	Phase I/II	12
		B-cell ALL
NCT05020678	Active_Not_Recruiting	NHL	Anti-CD19 CAR NK cells	Phase I	150
		B-cell ALL
		Large B-cell Lymphoma
		MCL
		Indolent Lymphoma
		Waldenstrom Macroglobulinemia
		CLL
		SLL
		Aggressive Lymphoma
		Large-cell Lymphoma
NCT06733935	Recruiting	Systemic Sclerosis	Anti-CD19 CAR NK cells	Phase I	72
		Idiopathic Inflammatory Myopathies
		Antineutrophil Cytoplasmic Antibody-Associated Vasculitis
NCT06325748	Recruiting	AML/MDS	Anti-CD33 CAR NK cells	Phase I	21
		CD33 Expressing Hematological Malignancies
		FLT3 Expressing Hematological Malignancies
NCT04264078	Unknown	T-cell Leukemia/ Lymphoma	Anti-CD7 CAR NK cells	Early Phase I	30
NCT06518668	Recruiting	Systemic Lupus Erythematosus	Anti-CD19 CAR NK cells	Phase I	6
NCT05020015	Active_Not_Recruiting	R/R B-cell NHL	Anti-CD19 CAR NK cells	Phase II	27
NCT04033302	Unknown	T-cell ALL	Anti-CD7 CAR NK cells	Phase I/II	30
		T-cell ALL
		AML
		NK Cell Lymphoma
NCT06064903	Recruiting	T-Cell ALL/AML	Anti-CD7 CAR NK cells	Phase I/II	26
NCT05703854	Recruiting	Advanced Renal Cell Carcinoma	Anti-CD70 CAR NK cells	Phase I/II	50
		Advanced Mesothelioma
		Advanced Osteosarcoma
NCT05995028	Recruiting	T-cell ALL	Anti-CD7 CAR NK cells	Phase I	30
		AML
		NK Cell Lymphoma
NCT04796688	Unknown	ALL	Anti-CD19 CAR NK cells	Phase I	27
		CLL
		B-cell Lymphoma
NCT05137275	Unknown	Locally Advanced or Metastatic Solid Tumors	Anti-5T4 CAR NK cells	Early Phase I	56
NCT06930651	Not_Yet_Recruiting	Myeloid Malignancies	TGFBR2 KO CAR NK cells	Phase I/II	42
NCT03049449	Completed	DLBCL	Anti-CD30 CAR NK cells	Phase I	26
		Anaplastic Enteropathy-Associated T-Cell Lymphoma
		Extranodal NK-T-Cell
		Lymphoma
		Peripheral T-Cell
		Lymphoma
NCT02274584	Unknown	Lymphomas	Anti-CD30 CAR NK cells	Phase I/II	20
NCT04538599	Completed	Hematologic Malignancies	Anti-CD7 CAR NK cells	Phase I	12
NCT05498545	Not_Yet_Recruiting	R/R MM	Anti-BCMA CAR NK cells	Phase I	34
NCT05398614	Unknown	T-ALL	Anti-CD7 CAR NK cells	Phase I	18
		T-Cell Lymphoma
NCT04526834	Active_Not_Recruiting	Anaplastic Large Cell Lymphoma	Anti-CD30 CAR NK cells	Phase I	21
		Peripheral T Cell Lymphoma
		Extranodal NK/T-cell Lymphoma
		DLBCL
		PMBCL
NCT02839954	Unknown	Hepatocellular Carcinoma	Anti-MUC1 CAR NK cells	Phase I/II	10
		NSCL
		Pancreatic Carcinoma
		Triple-Negative Invasive Breast Carcinoma
		Malignant Glioma of Brain
		Colorectal Carcinoma
		Gastric Carcinoma
NCT05487651	Unknown	NHL, Relapsed, Adult	Anti-CD19 CAR NK cells	Phase I	36
		B-cell Lymphoma/Leukemia
		DLBCL
		CLL/SLL
NCT06206902	Recruiting	NHL	F01 CAR NK cells	Phase I	55
NCT04288726	Recruiting	Extranodal Natural Killer/T-Cell Lymphoma, Nasal Type	Anti-CD30 CAR NK cells	Phase I	18
		Classical Hodgkin Lymphoma
NCT05665075	Recruiting	AML, Adult	Anti-CD33 CAR NK cells	Phase I	19
NCT04952584	Withdrawn	Extranodal Natural Killer/T-Cell Lymphoma, Nasal Type	Anti-CD30 CAR NK cells	Phase I	0
		Classical Hodgkin Lymphoma
NCT05143151	Unknown	Advanced Pancreatic Carcinoma	Anti-CD276 CAR NK cells	Phase I/II	10
NCT05601466	Terminated	AML, Adult	Anti-CD33 CAR NK cells	Phase I	3
NCT05182073	Active_Not_Recruiting	MM	Anti-BCMA CAR NK cells	Phase I	31
NCT05377827	Active_Not_Recruiting	T-Cell NHL	Anti-CD7 CAR NK cells	Phase I	6
		AML
		Angioimmunoblastic T-cell Lymphoma
		Enteropathy-Associated T-Cell Lymphoma
		Monomorphic Epitheliotropic Intestinal T-Cell Lymphoma
		Peripheral T Cell Lymphoma
		Anaplastic Large Cell Lymphoma
		Adult T Cell Leukemia/Lymphoma
		T Cell Prolymphocytic Leukemia
		Extranodal NK/T-cell Lymphoma
		Transformed Mycosis Fungoides
		Sezary Syndrome
		Primary Cutaneous Gamma-Delta T-Cell Lymphoma
		Hepatosplenic T-cell Lymphoma
NCT03692637	Unknown	Epithelial Ovarian Cancer	Anti-MSNL CAR NK cells	Early Phase I	30
NCT06699771	Recruiting	Lymphoma, T-Cell	GCC2005 CAR NK cells	Phase I	48
NCT06208280	Recruiting	Autoimmune Diseases	F01 CAR NK cells	Phase I	20
NCT05379647	Unknown	B-cell Lymphoma	Anti-CD19 CAR NK cells	Phase I	24
		B-cell Acute Lymphoblastic Leukemia
NCT04093596	Active_Not_Recruiting	R/R MM	Anti-BCMA CAR NK cells	Phase I	132
NCT06345027	Not_Yet_Recruiting	AML	Anti-CD70 CAR NK cells	Phase I	12
		B-cell Leukemia
		T-Cell Lymphoma
NCT03692663	Unknown	Metastatic Castration-resistant Prostate Cancer	Anti-PMSA CAR NK cells	Early Phase I	9
NCT06342986	Recruiting	Gynecologic Cancer	FT536 CAR NK cells	Phase I	33
		Ovarian Cancer
		Fallopian Tube Cancer
		Primary Peritoneal Cavity Cancer
NCT06539338	Recruiting	B-Cell NHL	Anti-CD20 CAR NK cells	Phase I	30
		Precursor Cell Lymphoblastic Leukemia-Lymphoma
NCT06743503	Not_Yet_Recruiting	Large B-cell Lymphoma	Anti-CD22 CAR NK cells	Phase I	70
NCT06377228	Withdrawn	Refractory Lupus Nephritis	Anti-CD19 CAR NK cells	Phase I	0
		Refractory Systemic Sclerosis
NCT06849401	Not_Yet_Recruiting	T-ALL	Anti-CD7 CAR NK cells	Early Phase I	9
NCT06468683	Not_Yet_Recruiting	Lupus Erythematosis	F01 CAR NK cells	Phase I	50
NCT05700630	Withdrawn	HIV-1-infection	F538 CAR NK cells	Phase I	0
		ART
		CD4+ Lymphocyte Deficiency
		Lymphoid Tissue; Infection
		Interleukin
NCT03203369	Terminated	BPDCN	Anti-CD123 CAR NK cells	Phase I	1
NCT03910842	Unknown	NHL of Intestine	Anti-CD19 CAR NK/T cells	Early Phase I	12
		Leukemia
NCT06334991	Recruiting	R/R NHL	Anti-CD19 CAR NK cells	Phase I	10
NCT06255028	Recruiting	Systemic Lupus Erythematosus	Anti-CD19 CAR NK cells	Phase I	48
		Lupus Nephritis
		Idiopathic Inflammatory Myopathies
		Diffuse Cutaneous Systemic Sclerosis
NCT05336409	Active_Not_Recruiting	R/R CD19+ B-Cell Malignancies	Anti-CD19 CAR NK cells	Phase I	28
		Indolent NHL
		Aggressive NHL
NCT05618925	Recruiting	R/R NHL	Anti-CD19 CAR NK cells	Phase I	20
NCT03190278	Recruiting	R/R AML	Anti-CD123 CAR NK cells	Phase I	65
